# Supplementary material for: Preparation and Activity of Hemostatic and Antibacterial Dressings with Greige Cotton/Zeolite Formularies Having Silver and Ascorbic Acid Finishes
Source: Int J Mol Sci. 2023 Dec 4;24(23):17115. doi: 10.3390/ijms242317115 (PMC10706952; doi:10.3390/ijms242317115)
Supplement: Supplementary file 1 [file ijms-24-17115-s001.zip]

Archive with 1 entries (1 files):
- ijms-2629260-supplementary.pdf
